# Supplementary material for: Electron Tomography as a Tool to Study SARS-CoV-2 Morphology
Source: Int J Mol Sci. 2024 Nov 1;25(21):11762. doi: 10.3390/ijms252111762 (PMC11547116; doi:10.3390/ijms252111762)
Supplement: Supplementary file 1 [file ijms-25-11762-s001.zip]

Archive with 3 entries (3 files):
- Legends of Supplementary Materials.pdf
- Supplementary Video S1.mp4
- Supplementary Video S2.mp4
